# Supplementary material for: Anti-Inflammatory Effects of Extracellular Vesicles from Ecklonia cava on 12-O-Tetradecanoylphorbol-13-Acetate-Induced Skin Inflammation in Mice
Source: Int J Mol Sci. 2024 Nov 21;25(23):12522. doi: 10.3390/ijms252312522 (PMC11641720; doi:10.3390/ijms252312522)
Supplement: Supplementary file 1 [file ijms-25-12522-s001.zip]

Archive with 1 entries (1 files):
- ijms-3220008-supplementary.pdf
